# Supplementary material for: A Comparative Phytochemical Investigation of the Greek Members of the Genus Helichrysum Mill., with Emphasis on the Local Endemic Helichrysum amorginum Boiss and Orph
Source: Plants (Basel). 2025 Jan 15;14(2):229. doi: 10.3390/plants14020229 (PMC11769484; doi:10.3390/plants14020229)
Supplement: Supplementary file 1 [file plants-14-00229-s001.zip]

Archive with 1 entries (1 files):
- plants-3410106-supplementary.pdf
